# Supplementary material for: E-selectin ligands recognised by HECA452 induce drug resistance in myeloma, which is overcome by the E-selectin antagonist, GMI-1271
Source: Leukemia. 2017 May 30;31(12):2642–51. doi: 10.1038/leu.2017.123 (PMC5729350; doi:10.1038/leu.2017.123)
Supplement: Supplementary Table S1 [file leu2017123x12.xlsx]

## Sheet: Sheet1
Patient	Diagnosis	Prior Bortezomib	ISS	FISH	Marrow PC%	Serum M Protein	Urine M Protein	SFLC Ratio	Cr	Hb	Alb	Adj Ca	Bone Involvement
1	Relapsed/Refractory IgA MM	Y	I	1q Gain, loss of TP53	>90%	31 g	KLC 120 mg/24 Hrs	6.81	205	6.5	31	2.61	Yes
2	Relapsed IgGL MM	Y	III	1p Del	>90%	26 g	LLC 321 mg/24 hrs	Missing	72	11.8	30	2.57	Yes
3	Relapsed IgGK MM	Y	III	1q Gain	25-30%	19 g	Missing	25.64 (FKLC 541 FLLC 21.1)	135	8.2	37	2.26	Yes
4	Relapsed IgG K MM	Y	I	1q Gain, 1p Del	20-30%	25 g	Missing	1.64	115	10	43	2.47	Yes
5	Relapsed IgGL MM/Oligosecretory	Y	I	Chromosome 1 and 17p Gain	>50%	0	Missing	FKLC 107 FLLC <0.24	68	9.2	49	2.51	Yes
6	Relasped IgGK	Y	Unknown	Unknown	0.2	13 g	Missing	9.38 (FLLC 4.99 FKLC 46.8)	93	11.6	44	2.29	No
7	Relapsed IgGL MM	Y	II	1q Gain	>50%	23 g	LLC BJP 174 mg/l	0 (FKLC 1.41 FLLC 697)	84	8.1	36	2.33	Yes
8	Relapsed LLC/Oligosecretory	Y	I	Unknown	0.9	Faint LLC	Missing	0.01 (FKLC 1.84 FLLC 324)	76	10.3	42	2.53	Yes
9	IgGL MM newly diagnosed	N	III	1p Del	>50%	40 g	LLC 652 mg/L	0.01 (FLLC 1410 FKLC 7.76)	145	8.9	39	2.54	No
10	IgGL MM newly diagnosed	N	III	Unknown	0.14	34 g	LLC 11 mg/L	0.04 (FLLC 426 FKLC 15)	62	11.3	42	2.31	Yes
11	IgAk MM newly diagnosed	N	III	1q Gain	0.34	35 g	KLC 278 mg /24 Hrs	2016 (FKLC 2520 FLLC 1.25)	114	10.7	33	2.58	No
12	IgGL MM newly diagnosed	N	Unknown	Unknown	50-60%	11 g	Faint LLC	0.02 (FKLC 7.54 FLLC 385)	72	8	38	2.49	No
13	IgAL MM newly diagnosed	N	I	1q Gain, Hyperdiploidy (gain of 5,9,17)	0.3	38 g	Faint LLC	0.16	61	11.3	37	2.32	Yes
14	IgAL MM newly diagnosed	N	I	Unknown	0.7	25 g	Missing	0.03 (FKLC 0.28, FLLC 8.05)	81	9.1	37	2.34	Yes
15	IgGL MM newly diagnosed	N	II	1q Gain	0.18	29 g	Faint LLC BJP	0.01 (FKLC 3.32 FLLC 566)	92	13	36	2.36	Yes
Supplementary Table 1. Clinical Characteristics of patient samples analyzed by Flow Cytometry. Adj Ca: Adjusted Calcium ; Alb: Albumin; BJP: Bence Jones Protein; Cr: Creatinine; Del: Deletion; FISH: Fluorescence in-situ Hybridization; FKLC and FLLC: Free KLC and LLC; Hb: Hemoglobin; ISS: International Staging System; KLC: Kappa Light Chain; LLC: Lambda Light Chain; PC: Plasma Cells; SFLC: Serum F…
